# Supplementary material for: Nutrient Accumulation Pattern in Mixtures of Wheat and Faba Bean Is Strongly Influenced by Cultivar Choice and Co-Existing Weeds
Source: Biology (Basel). 2022 Apr 20;11(5):630. doi: 10.3390/biology11050630 (PMC9137686; doi:10.3390/biology11050630)
Supplement: Supplementary file 1 [file biology-11-00630-s001.zip]

Archive with 1 entries (1 files):
- biology-1653686-supplementary.pdf
